# Supplementary material for: Multiparametric senescent cell phenotyping reveals targets of senolytic therapy in the aged murine skeleton
Source: Nat Commun. 2023 Jul 31;14:4587. doi: 10.1038/s41467-023-40393-9 (PMC10390564; doi:10.1038/s41467-023-40393-9)
Supplement: Supplementary file 4 — Source Data [file 41467_2023_40393_MOESM4_ESM.xlsx]

## Sheet: Fig 1b
	Empty Vector			p16 Vector
p16Ink4a	2.08e-08	2.18e-08	1.92e-08	1.43325	1.38001	1.35457

## Sheet: Fig 1d
	DMSO			Etoposide
Cdkn1a (p21)	0.966255	1.01901	1.01474	3.94723	3.39676	4.5653
Cdkn2aINK (p16)	1.06485	1.03999	0.895157	6.95552	6.34932	6.86553

## Sheet: Fig 1f
Marker	FC Etoposide to DMSO
p53	1.24468
FLAG	1.24646
PAI-1	1.39466
IL-1β	1.50898
TNFα	1.53226
p16	1.67878
pNFκB	1.87037
p21	2.38696
CXCL1	3.13462
IL-1α	3.75
γH2AX	5.83333
BCL-2	9.325

## Sheet: Fig 1i
%p16+	Young	Old
	2.05	9.8
	0.5	17.75
	1.15	3.2
	1.55	1
	3.35	5.5
	1.5	6.35
	1.95	3.75
	3.2	5.65
	2.5	2.3
	4.6	15.6
	3.8	12.7
	3.05
	4.45
	4.1
	4.35

## Sheet: Fig 1j
%p21+	Young	Old
	6.25	11.4
	11.4	3.05
	5.1	2.9
	8.7	1.9
	0.55	4.75
	1.65	2.2
	8.6	6.15
	4	3.9
	2.55	1.55
	2.4	1.55
	5.05	1.4
	8.1
	1.75
	8.7
	3.3

## Sheet: Fig 2c
% of cells in cluster	Young	Old
Unlabeled	36.5	35.05
TNFa/IL-1α+	8.32	3.29
Ki67+	12.84	5.3
BCL-2/yH2A-X+	22.59	29.53
BCL-2+	8.44	16.12
Secretory	11.3	10.71

## Sheet: Fig 2d
Cluster	Ki67 (Log2FC Mean Expression)	p16 (Log2FC Mean Expression)
Ki67+	3.182	0
Secretory	1.894	0.0719
TNFα/IL-1α+	0.524	0.0838
BCL-2/γH2A-x+	0.0457	0.181
BCL2+	0	0.213

## Sheet: Fig 2f
%Ki67+	p16-	p16+	p16+ BCL2+
	17.85	12.76	3.23
	14.41	3.66	1.11
	17.25	12.5	0
	9.9	10	0
	22.96	14.55	0
	9.66	7.87	2.78
	11.69	6.67	0
	5.56	5.31	5.88
	2.61	0	0
	14.69	10.26	2.94
	11.65	14.95	4.65
	20.85	18.5	0
Ki67 Mean Expression	p16-	p16+	p16+ BCL2+
	11.522	10.545	6.286
	9.301	4.571	4.184
	9.211	9.165	3.369
	5.885	6.214	1.097
	12.948	12.319	7.124
	7.76	8.516	4.832
	8.202	8.649	8.441
	4.973	8.034	8.114
	3.22	3.714	3.924
	10.261	8.938	6.362
	9.247	13.512	9.238
	13.332	12.166	5.35

## Sheet: Fig 2g
Mean Expression (Underlying values for Volcano Plot by multiple t test)
Marker	Young															Old
pNFkB	2.43	3.298	3.82	2.939	1.514	3.642	3.889	3.031	4.206	3.095	5.278	2.711	2.547	5.228	4.173	3.945	2.467	3.811	1.723	2.345	3.314	3.11	2.972	3.301	2.374	3.213	2.334
BCL-2	1.524	2.322	1.428	2.708	1.888	1.738	2.063	2.223	2.646	2.875	3.051	4.232	3.252	2.612	3.485	4.576	6.305	4.294	2.816	4.514	6.663	6.458	4.17	2.579	3.956	5.638	2.888
p53	0.711	1.604	0.657	0.855	0.355	0.469	1.304	0.765	0.989	0.833	1.297	1.314	4.996	16.756	1.05	0.803	3.589	1.085	0.695	0.761	0.472	0.972	0.67	0.701	1.195	0.917	0.785
CENP-B	0.652	0.436	1.101	0.793	0.651	0.7	0.889	0.869	1.114	0.834	0.719	0.605	1.126	1.103	1.337	1.173	0.987	0.943	0.523	1.303	0.992	0.646	0.647	0.8	4.4	4.034	3.385
MCP-1	0.408	0.544	0.359	0.452	0.365	0.935	1.357	0.636	0.664	0.374	0.364	0.784	0.358	0.498	0.234	1.606	1.267	0.835	1.767	0.648	0.215	0.851	0.778	1.185	0.561	0.86	0.557
p16	115.156	105.976	111.962	110.974	111.731	114.982	119.564	120.429	122.202	120.552	114.585	122.406	123.366	113.079	119.569	112.804	123.389	119.084	104.668	128.575	130.849	122.236	115.153	117.353	115.32	121.902	127.823
IL-1B	7.449	20.176	6.264	9.957	5.266	8.217	10.825	9.135	12.188	6.374	11.314	8.967	10.308	17.463	8.957	11.684	8.307	11.94	7.12	8.627	17.189	7.776	7.323	6.873	6.811	7.746	9.102
PAI-1	2.185	4.624	1.398	2.24	1.71	5.618	4.431	3.02	5.015	4.339	51.269	38.083	52.991	67.038	66.085	5.196	4.553	4.01	3.758	6.709	4.956	4.176	4.45	3.704	47.02	44.654	48.283
TNFa	1.122	2.495	1.193	1.726	0.886	1.386	1.808	1.41	2.378	1.303	1.149	1.158	1.353	2.052	2.007	2.2	1.903	1.215	0.564	1.418	1.148	1.933	1.405	1.372	30.131	0.887	0.89
FLAG	19.563	32.559	22.627	25.206	13.897	23.244	30.638	29.396	32.759	20.917	27.511	27.541	21.93	28.947	20.862	36.373	19.539	28.737	23.453	29.891	25.483	30.56	30.204	17.141	31.687	19.726	21.009
IL-6	1.208	2.878	3.703	1.887	1.807	2.096	2.671	2.095	2.232	1.177	0.628	1.117	0.74	0.749	0.617	2.414	1.919	2.258	2.097	1.621	1.55	2.571	2.284	1.208	0.896	0.91	0.768
IL-1a	1.971	4.136	3.205	3.768	2.168	3.057	2.915	3.527	3.413	3.026	2.506	3.732	3.107	3.44	3.076	3.334	2.382	2.729	3.603	3.242	2.527	3.182	2.671	2.504	2.844	2.176	2.442
yH2A-X	0.102	0.164	0.0321	0.0587	0.0222	0.119	0.0736	0.0338	0.114	0.101	0.138	0.096	0.102	0.123	0.26	0.162	0.163	0.263	0.188	0.13	0.075	0.0739	0.0535	0.16	1.939	1.021	0.675
CXCL1	1.417	2.135	0.772	1.06	1.016	0.914	1.336	1.733	1.495	0.918	2.033	2.047	1.19	2.4	2.401	1.801	2.011	1.615	2.439	1.885	1.258	1.293	1.166	1.636	2.335	1.235	1.201
p21	8.001	17.091	6.035	7.805	3.644	6.199	7.332	5.034	4.871	5.14	7.898	8.925	5.582	9.658	5.987	7.91	5.169	4.928	5.199	5.399	4.893	8.465	6.48	4.792	4.261	4.143	3.748
Ki67	4.951	14.653	4.791	10.819	4.392	8.188	9.237	7.688	14.86	9.638	13.1	11.329	11.374	16.628	15.443	10.545	4.571	9.165	6.214	12.319	8.516	8.649	8.034	3.714	8.938	13.512	12.166
% BCL-2 in p16+ cells	Young	Old
	2.44	15.82
	0	25.35
	0	10.94
	9.68	5
	4.48	20
	3.33	28.35
	0	28
	3.13	15.04
	6	10.87
	7.61	10.9
	10.53	20.09
	19.67	8.66
	8.99
	7.32
	12.64
BCL-2 Mean Expression in p16+ cells	Young	Old
	1.524	4.576
	2.322	6.305
	1.428	4.294
	2.708	2.816
	1.888	4.514
	1.738	6.663
	2.063	6.458
	2.223	4.17
	2.646	2.579
	2.875	3.956
	3.051	5.638
	4.232	2.888
	3.252
	2.612
	3.485

## Sheet: Fig 2i
Heatmap (Mean Expression)
Marker	p16-												p16+Ki67-BCL2+
p16	35.633	34.941	31.754	24.24	29.23	29.624	25.792	27.055	22.788	36.293	33.681	29.598	122.702	134.505	122.58	95.704	135.272	141.935	125.351	109.686	110.927	128.875	128.341	112.683
BCL-2	2.62	3.411	2.745	1.767	2.81	2.701	2.412	2.575	1.233	2.391	2.749	1.877	12.553	14.537	14.964	10.608	14.682	15.426	15.228	13.369	9.807	13.158	14.807	13.012
FLAG	24.349	12.704	17.461	18.365	29.122	21.042	20.85	21.222	10.951	22.542	13.654	13.573	42.522	21.155	34.781	20.136	23.371	23.284	30.73	32.45	16.624	35.281	22.576	18.912
p21	6.374	3.739	4.086	3.429	4.446	3.494	4.875	4.392	3.426	3.147	3.068	2.977	11.618	5.89	11.044	9.158	4.763	4.112	9.598	6.739	5.453	4.357	4.15	3.522
p53	0.97	3.386	0.73	4.386	0.741	0.784	0.586	0.429	1.19	0.859	0.695	0.638	0.895	6.472	3.098	0.723	0.419	0.346	1.09	0.842	1.014	2.433	0.985	0.566
CENP-B	0.86	0.767	0.726	0.593	1.145	0.701	0.64	0.692	0.708	3.815	3.659	2.986	1.101	0.977	2.696	0	0.491	1.181	0.27	1.072	1.343	5.447	5.502	2.92
MCP-1	1.141	1.189	0.914	1.052	0.939	0.751	0.67	0.788	1.867	1.043	1.246	1.4	2.235	0.699	0.567	0	0.412	0.167	0.519	1.481	0.23	0.706	0.952	0.861
TNFa	1.773	1.417	1.219	1.477	1.459	1.371	1.41	1.88	1.923	6.252	0.95	0.804	2.092	1.968	2.331	1.88	1.773	0.962	0.925	1.788	1.327	67.393	0.888	0.387
PAI-1	4.003	3.141	3.193	2.826	5.659	4.546	2.556	2.448	2.437	33.073	25.605	28.582	4.581	4.392	5.363	1.325	6.877	3.594	3.322	5.343	2.371	39.947	30.152	34.388
IL-6	2.166	1.573	1.525	1.627	2.149	1.408	1.859	1.97	1.889	0.982	1.163	0.983	3.179	1.753	7.222	0	1.293	1.54	2.595	1.948	1.04	0.664	0.849	0.826
IL-1a	2.176	1.387	1.779	2.019	2.293	1.586	1.972	2.046	1.895	1.861	1.606	1.435	4.681	2.714	5.393	3.969	2.687	2.019	2.933	2.954	1.665	4.033	1.968	2.075
IL-1B	7.662	5.627	7.23	5.571	6.892	38.407	4.9	4.176	5.036	5.741	6.624	5.863	12.454	9.18	19.478	2.877	7.514	10.373	8.472	6.634	7.705	5.987	6.665	7.142
pNFkB	3.132	2.374	2.624	1.806	2.781	2.471	2.639	2.111	2.439	2.045	2.484	2.226	3.81	2.768	8.028	3.438	1.073	2.368	3.376	5.037	4.075	3.502	3.343	2.291
CXCL1	1.769	1.866	1.007	1.174	1.629	1.2	1.214	1.077	2.899	2.089	1.497	1.165	1.888	2.025	4.42	0.858	1.31	1.202	1.191	2.223	1.23	2.481	1.256	0.785
yH2A-X	0.148	0.178	0.136	0.0996	0.131	0.115	0.0978	0.0746	0.208	1.483	0.884	0.68	0.0554	0.21	0.82	0	0.34	0.136	0	0	0.0109	1.661	0.683	0.787
pATM	70.392	23.656	50.632	34.187	25.382	29.578	57.066	51.037	24.793	38.224	34.754	38.939	106.667	34.497	52.057	33.563	20.949	20.535	72.06	71.628	32.116	61.213	59.81	49.474

[truncated: 32 more sheets: Fig 2j, Fig 3b, Fig 3c, Fig 3d, Fig 3g, Fig 3j, Fig 3k-l, Fig 4b, Fig 4c, Fig 4d, Fig 5b, Fig 5d, Fig 5f, Fig 5g, Fig 6c, Fig 6e, Fig 6i, Supplementary Fig 2d, Supplementary Fig 2f, Supplementary Fig 3a …]
